# Supplementary material for: Unlocking the therapeutic potential of thymus-isolated regulatory T cells
Source: Front Immunol. 2025 Jun 26;16:1612360. doi: 10.3389/fimmu.2025.1612360 (PMC12240946; doi:10.3389/fimmu.2025.1612360)
Supplement: Supplementary file 1 [file Table1.xlsx]

## Sheet: Isolation
	Supplementary Table 1. Isolation methods of T regulatory cells from thymic tissue
		Thymocytes dissociation method(s)	Digestion medium	Thymocyte yield and viability	ThyTreg isolation method(s)	ThyTreg yield and viability
	Stephens et al., 2001	Manual dissociation using metal sieve	N/A	N/A	CD8⁺ depletion using the Rosette technique	70-80% of CD4⁺ cells after CD8⁺ depletion
					CD4⁺ positive cell selection using detachable CD4 Multisort magnetic beads (Miltenyi Biotec) followed by CD25⁺ enrichment using MACS beads (Miltenyi Biotec)	9% ± 1% of CD4⁺CD25⁺ cells in total CD4⁺CD8⁻ thymocytes
	Wing et al., 2002	Manual dissociation using metal sieve	N/A	N/A	N/A	N/A
	Wing et al., 2005	Manual dissociation by passing the tissue through a 70 µm nylon sieve	N/A	N/A	CD8⁺ depletion by incubation with CD8 antibody (OKT8) followed by using Pan Mouse IgG (Dynal Biotech ASA, Oslo, Norway); CD4⁺ cell selection by using Dynabead® CD4 Positive Isolation Kit (Dynal Biotech ASA, Oslo, Norway); CD4⁺CD25⁺ cell isolation by incubating CD4⁺ cells with anti-CD25 beads, isolation using a LS magnetic column (Miltenyi Biotec, Germany)	After CD8 depletion, CD8⁺ cells were less than 3%, 70–90% were CD4⁺ cells The purity of CD4⁺ cells was > 95% after CD4⁺ cell selection The purity of CD4⁺CD25⁺ cells was > 80% after CD25⁺ selection
	Marino et al., 2010		MEM medium +10% FBS + nonessential amino acids	N/A	N/A	N/A
	Young and Angel, 2006	Tissue dispersion and then separation on a Ficoll-Paque PLUS (Amersham Pharmacia) density gradient; Depletion of non-thymocyte contaminating cells using MACS MicroBeads (Miltenyi Biotec) conjugated with anti-CD56, CD19, CD14 and CD11c antibodies	N/A	Over 95% cells were CD2⁺	N/A	N/A
	Ito et al., 2008	Thymus tissue digestion followed by separation of mononuclear cells by Ficoll centrifugation; CD4⁺ T-cell lineage thymocytes obtained by negative depletion using a mixture of mouse monoclonal antibodies against CD8, CD11c, CD14, CD15, CD20, CD56 and CD235a, followed by incubation with goat anti-mouse IgG-coated magnetic beads (M-450, Dynal)	N/A	N/A	CD4⁺CD8⁻CD25⁺ICOS⁺ and CD4⁺CD8⁻CD25⁺ICOS⁻ thymocyte isolation by cell sorting on a FACSAria (BD Biosciences)	CD25⁺ICOS⁺ and CD25⁺ICOS⁻ subsets were both found to express FOXP3
	Nunes-Cabaço et al., 2010	Tissue dispersion and separation on a Ficoll-Paque PLUS (GE Healthcare) density gradient; the lineage markers CD14, CD16, CD20, CD56 and HLA-DR were combined with CD3, CD4 and CD8 staining for sorting of human TN and CD4ISP thymocytes.	N/A	N/A	N/A	N/A
	Nunes-Cabaço et al., 2011; Caramalho et al., 2015	Tissue dispersion and separation on a Ficoll-Paque PLUS (GE Healthcare) density gradient	N/A	N/A	N/A	N/A
	Dijke et al., 2016	Mechanical dissociation using GentleMACS Dissociator (Miltenyi Biotec)	RPMI (Wisent, Inc.) + 10% FBS (Life Technologies) + L-glutamine + 1% Pen/Strep	925 ± 279 × 106 thymocytes were obtained per gram of thymus tissue	CD8⁺ depletion by complement-mediated lysis, followed by CD25⁺ enrichment using CD25 MicroBeads II on an autoMACS Pro-Separator (Miltenyi Biotec)	After CD8⁺ depletion, 46.6% ± 8.0% were CD3⁺CD4⁺CD8⁻ cells. After CD25⁺ enrichment, 14.1 ± 4.2 million of CD3⁺CD4⁺CD25⁺ cells per gram of thymus tissue were obtained, with 88.7% ± 6.6% CD25⁺ cells and 78.9% ± 5.4% of these CD25⁺ cells expressing FOXP3.
	MacDonald et al., 2019a	Manual dissociation using scissors, razor blades and McIlwain tissue chopper (Campden Instruments Ltd.)	RPMI (Thermo Fisher Scientific) + 10% FBS (VWR) + 1% GlutaMAX + 1% Pen/Strep	Higher thymocyte yield and viability after manual dissociation compared to gentleMACS mechanical dissociation	CD25⁺ enrichment using Releasable RapidSpheres (STEMCELL Technologies) followed by CD8⁺ depletion using Releasable RapidSpheres (STEMCELL Technologies)	No significant differences in Treg frequency between manual dissociation method (median Treg recovery from thymocytes 17.0% (1.4-83.9%) and using GentleMACS (median Treg recovery of 14.1% (5.0-45.3%)) Similar Treg viability using manual dissociation and mechanical digestion Higher Treg (defined as CD25⁺CD4⁺CD8⁻ cells) purity (94.4%, range: 80.8–99.1% vs. 87.4%, range: 61.7–95.3%) but lower FOXP3 …
		Mechanical dissociation using GentleMACS Dissociator (Miltenyi Biotec).	ImmunoCult-XF (STEMCELL Technologies) + 1% Pen/Strep
	Romano et al., 2021	Mechanical and enzymatic digestion using GentleMACS Dissociator (Miltenyi Biotec) and disociation medium supplemented with 0.2 mg/mL Collagenase (Merk) and 5 mg/mL DNase I (Merk	X-vivo (Lonza) + 5% HS (BioWest) + 0.5 μg/mL Amphotericin B	650 (350-1,080) × 106 thymocytes were obtained per gram of tissue	CD8⁺ depletion using immunomagnetic beads (Miltenyi Biotec), followed by CD25⁺ enrichment using immunomagnetic beads (Miltenyi Biotec)	2.02 (0.59-6.65) million Tregs obtained per gram of tissue, with more than 80% (72-90.8%) CD3⁺CD4⁺CD8⁻CD25⁺CD127⁻ cells
					CD45RA⁺ thyTreg subpopulation isolation using FACS sorting (FACSAria, BD)	No significant differences in phenotype, stability, and methylation level before and after sorting of CD45RA⁺ thyTreg subpopulation
	Bernaldo-de-Quirós et al., 2022	Mechanical dissociation using GentleMACS Dissociator (Miltenyi Biotec)	TexMACS GMP medium (Miltenyi Biotec) + 1% Pen/Strep/Amphotericin B	Research grade conditions: 1,570 ± 170 × 106 thymocytes were obtained per gram of tissue with a viability of 96.33% ± 0.99%	Research grade isolation: CD25⁺ enrichment using human CD25 MicroBeads II and LS columns (Miltenyi Biotec) CD4⁺ SP thyTregs and CD4⁺CD8⁺ DP thyTreg isolation using MACSQuant Tyto cell sorter (Miltenyi Biotec)	6.69 ± 0.52 million CD25⁺ cells obtained per 1000 million thymocytes (with over 85% of cell viability) 67.08% ± 2.22% of the CD25⁺ cells were FOXP3⁺ 94.1% of CD4⁺CD8⁺DP cells exhibited a demethylated TSDR, which was similar to the values observed for CD4⁺SP (92.8%) and total thyTregs (91.6%)
				GMP production: 1,160 ± 260 × 106 thymocytes were obtained per gram of tissue	GMP production: CD25⁺ enrichment using the CliniMACS CD25 GMP MicroBeads, CliniMACS Tubing Set and CliniMACS plus equipment (all from Miltenyi Biotec)	5.91 ± 1.42 million CD25⁺ cells were obtained per 1000 million thymocytes
		TN: triple negative	N/A: Not available		SP: single positive
		ISP: immature single positive			DP: double positive
