# Supplementary material for: Unlocking the therapeutic potential of thymus-isolated regulatory T cells
Source: Front Immunol. 2025 Jun 26;16:1612360. doi: 10.3389/fimmu.2025.1612360 (PMC12240946; doi:10.3389/fimmu.2025.1612360)
Supplement: Supplementary file 2 [file Table2.xlsx]

## Sheet: Expansion
	Supplementary Table 2. Expansion methods of thymus-isolated Tregs
		Culture duration	Culture media	Media supplement(s)	Cell stimulation(s)	Additional notes	Fold expansion, viability and other features of expanded thyTregs
	Stephens et al., 2001	3 days	RPMI + 10% FCS + 50 IU/mL penicillin + 50 µg/mL streptomycin + 2 mM glutamine + 1 mM sodium pyruvate + 25 µM 2-mercaptoethanol	Recombinant human IL-2 (20-100 IU/mL) (Boehringer Mannheim) added in some experiments	2.5 µg/mL PHA-L (Sigma), 5 µg/mL Con A or 50 ng/mL PMA and 500 ng/mL ionomycin; Gamma irradiated CD8-depleted thymocytes (APCs)	After 72 hours of culture, cells were pulsed with 0.5 µCi [³H] thymidine and kept culturing for additional 18 h before harvesting	CD4⁺CD25⁺ cells were hyporesponsive to PHA and Con A, although responded normally to PMA and ionomycin. The addition of IL-2 (100 IU/mL) to the cultures overcame the proliferative defect of the PHA stimulation. CD4⁺CD25⁺ cells were able to supress CD4⁺CD25⁻ cell proliferation and cytokine production.
	Ito et al., 2008	10 days	RPMI 1640 + 10% FCS + 2 mM L-glutamine + 1 mM sodium pyruvate + penicillin G + streptomycin	50 U/mL of IL-2 and 20 ng/mL of IL-7 (R&D Systems)	Parental L cells or ICOSL-L cells precoated with anti-CD3 antibody (0.2 μg/mL)	Sorted CD4⁺CD8⁻CD25⁺ICOS⁺ (ICOS⁺ Tregs) and CD4⁺CD8⁻CD25⁺ICOS⁻ (ICOS⁻ Tregs) thymocytes were cultured for two rounds of 5 day stimulation	The sorted ICOS⁺FOXP3⁺ Tregs showed higher percentage of IL-10⁺ cells (9-20% by intracellular IL-10 staining) than the ICOS⁻FOXP3⁺ Tregs (3–6%) after 10 days of culture; while the ICOS⁻FOXP3⁺ Tregs expressed higher levels of membrane-bound TGF-β1 than the ICOS⁺FOXP3⁺ Tregs after 5 days of culture. Both subsets had the ability to suppress the proliferation of autologous CD4⁺CD25⁻ T cells stimulate…
	Dijke et al., 2016	11 days	OpTmizer T-Cell Expansion Serum-free Medium (Life Technologies) + L-Glutamax (Life Technologies) + 1% Pen/Strep	1000 IU/mL IL-2 (Miltenyi Biotec or Proleukin) were added from Day 0 100 ng/mL rapamycin (EMD Chemicals, Inc.) were added from day 0-7	Tregs were stimulated with Irradiated anti-CD3 mAb loaded L cells at 1:1 ratio Tregs were re-stimulated on day 7 with αCD3 loaded L cells and 1000 IU/mL IL-2 (standard conditions) with or without polarizing cytokines/factors (IL-12, IL1β, IL- 6, IL-23 and TNF-α, all from Miltenyi Biotec)	On day 11, cells were washed and rested overnight in culture medium with 1000 IU/mL IL-2 before harvesting.	ThyTreg fold expansion was 2-9 times at day 7; restimulation and discontinuation of rapamycin increased cell expansion to 6-33 fold at day 11. The viability of expanded thyTregs was ≥80%. ThyTregs maintained FOXP3 expression during expansion, with >80% of cells being FOXP3⁺ at day 11. Ex vivo thymic Tregs had significantly longer telomere lengths than adult blood Tregs (9.4 ± 1.4 kb versus 4.8 ± …
	MacDonald et al., 2019a	15 days	ImmunoCult-XF (STEMCELL Technologies) with or without 5% CTS Immune Cell Serum Replacement (Thermo Fisher Scientific) + 1% P/S	1000 IU/mL recombinant human IL-2 (Proleukin) added from Day 0 100 ng/mL rapamycin (Sigma Aldrich) added day 0-7	ImmunoCult CD3/CD28 T Cell Activator (STEMCELL Technologies)	Cells were seeded at 0.5 million/mL Cells were passaged at 0.5 million/mL and media/supplements renewed every 2/3 days Cells were stimulated on day 0 and re-stimulated on day 7	aAPC-based stimulation resulted in the highest thyTreg fold expansion at both days 12 and 15 when compared to cell free stimulations. The cell viability dropped by day 15 for aAPC stimulated cells, while remaining high for other cell free stimulation conditions.
			X-Vivo 15 (Lonza) with 5% CTS Immune Cell Serum Replacement (Thermo Fisher Scientific) + 1% Pen/Strep + phenol red		ImmunoCult CD3/CD28/CD2 T Cell Activator (STEMCELL Technologies)		Among the cell free stimulation methods, T cell TransAct resulted in the lowest expansion, whereas Treg Xpander and CD3/CD28/CD2 T Cell Activator were the two best-performing cell-free stimulation reagents.
			TexMACS (Miltenyi Biotec) + 5% Human Serum (Wisent Bioproducts) + 1% Pen/Strep		Dynabeads Treg Xpander (Thermo Fisher Scientific)		Dynabeads Treg Xpander in Immuno-Cult-XF medium with serum replacement led to the highest cell fold expansion (317 (7-1024) fold on day 15), with high viability (89% (68-91%)) and FOXP3 expression (76% (68-89%)). Cells showed decreased FOXP3 expression after culture in OpTmizer medium.
			OpTmizer T Cell Expansion Media (Thermo Fisher Scientific) with 5% CTS Immune Cell Serum Replacement (Thermo Fisher Scientific) + 1% Pen/Strep + 1% GlutaMAX		T cell TransAct (Miltenyi Biotec)
			ImmunoCult-XF medium (STEMCELL Technologies)		aAPCs*
	Romano et al., 2021	36 days	X-Vivo 15 (Lonza) + 5% Human Serum AB (BioWest)	1000 IU/mL IL-2 (Proleukin); with or without rapamycin (100 nM) (LC-Laboratories)	MACS GMP ExpAct Treg Kit (1:1 bead to cell ratio; Miltenyi Biotec) was used for stimulation and re-stimulation every 10-12 days	Rapamycin and IL-2 were replenished every 2 days following activation	High fold expansion (>900) and viability (>90%) after 36 days culture; Similar phenotype, stability and methylation status between total Tregs and CD45A⁺ Tregs.
	Bernaldo-de-Quirós et al., 2022	7 days	TexMACS GMP medium (Miltenyi Biotec)	600 IU/mL IL-2 (Miltenyi Biotec)	T cell TransAct (Miltenyi Biotec)	Research grade condition: cells were seeded and passaged at 1 million cells/mL. Half of the medium was replaced with fresh medium supplemented with IL-2 on day 3	thyTreg proliferated 6.9 ± 1.42-fold after 7 days culture, with very high viability (92.4% ± 1.02%), CD25⁺FOXP3⁺ purity (95.2% ± 0.74%) and very high suppressive capacity.
						GMP manufacturing: thyTregs were resuspended in medium supplemented with IL-2 at 1 million cells/mL. ThyTregs were cultured in flasks maintaining a concentration of 0.5 million cells/cm²	GMP-thyTreg products after 7 days culture showed similar expansion, high viability and purity which is comparable to laboratory thyTreg.
					* aAPC: an artificial antigen-presenting cell-based system using L cells, a mouse fibroblast cell line expressing CD58, CD80 and CD32, and loaded with anti-CD3 monoclonal antibodies (mAbs).		PHA: Phytohemagglutinin; Con A: Concanavalin A; PMA: Phorbol myristate acetate
